# Supplementary material for: Evaluation of Multiple-Choice Tests in Head and Neck Ultrasound Created by Physicians and Large Language Models
Source: Diagnostics (Basel). 2025 Jul 22;15(15):1848. doi: 10.3390/diagnostics15151848 (PMC12346108; doi:10.3390/diagnostics15151848)
Supplement: Supplementary file 1 [file diagnostics-15-01848-s001.zip]

Archive with 1 entries (1 files):
- diagnostics-3746428-supplementary.pdf
